# Supplementary material for: Evolutionary Algorithm-Based Crystal Structure Prediction of CuxZnyOz Ternary Oxides
Source: Molecules. 2023 Aug 10;28(16):5986. doi: 10.3390/molecules28165986 (PMC10459973; doi:10.3390/molecules28165986)
Supplement: Supplementary file 1 [file molecules-28-05986-s001.zip]

Archive with 1 entries (1 files):
- molecules-2523903-supplementary.pdf
